# Supplementary material for: Host-specific assemblages typify gut microbial communities of related insect species
Source: Springerplus. 2014 Mar 11;3:138. doi: 10.1186/2193-1801-3-138 (PMC3979980; doi:10.1186/2193-1801-3-138)
Supplement: Supplementary file 3 — Additional file 3: Table S2: Best GenBank matches to abundant OTUs. OTUs that were present in all three samples for at least one host sample group and represented >1% of the total pyrotags in at least two samples per sample group are described. Asterisks indicate that fewer than 1% of the total pyrotags for that sample clustered with the corresponding OTU. Sequences representative of selected OTUs were compared to a local ‘nt’ database using blastn (parameters: −task blastn -outfmt 6) and sequences with the greatest ‘max identity’ and ‘query coverage’ were reported. All hits were to uncultured bacteria detected by PCR unless otherwise noted. Description information was obtained from the GenBank entry ‘definition’ and ‘accession’ entries. Accession numbers for best hits are parenthesized. Habitat information was obtained from the GenBank entry ‘source’ section.%ID- percent identity. ^- According to searches of ‘nt’ and ‘silva’ databases, GenBank entry AM422253.1 is incorrectly annotated as an “Uncultured Eubacterium sp”. and would not be a member of the Firmicutes. &- Best blast hit was to a bacterial isolate. (XLSX 40 KB) [file 40064_2014_880_MOESM3_ESM.xlsx]

## Sheet: Sheet3 (2)
OTU		Ha			Md			Cp			PaL			PaW		Taxonomic assignment	Description	%ID	Habitat
	1	2	3	1	2	3	1	2	3	1	2	3	1	2	3
OTU_0153				1.66	1.22	2.75										Actinobacteria	Actinobacterium clone RPK-73 (AB192290.1)	85.59	termite
OTU_0111										*	3.78	1.3	*		*	Bacteroidia	Porphyromonadaceae clone SL64 (JN680592.1)	98.87	cockroach
OTU_0628	*		*							*	*	*	*	2.59	1.62	Bacteroidia	Bacteroidetes clone MgMjD-035 (AB234388.1)	98.86	termite
OTU_0733							*	*	3.09	*	3.03	3.28	*	*	*	Bacteroidia	Bacteroidetes clone Cf2-31 (GQ502498.1)	94.78	termite
OTU_0040										*	2.29	1.91	*		*	Bacteroidia	Bacteroidetes clone MgMjR-004 (AB234392.1)	95.25	termite
OTU_0088										2.59	1.14	1.89		*	*	Bacteroidia	Eubacterium sp. clone 37 (AM422253.1) ^	94.81	midge
OTU_0277							2.52	2.09	1.62							Bacteroidia	Bacteroidetes clone Cp-A25 (GU434659.1)	96.16	cockroach
OTU_0138				16.54	6.23	10.7										Bacteroidia	Bacteroidetes clone Cf2-06 (GQ502508.1)	93.92	termite
OTU_0035	62.83	91.95	73.45													Bacteroidia	Candidatus “A. pseudotrichonympha” CFP2 (AP010656)	95	termite
OTU_0374							1.86	1.37	2.06							Bacteroidia	Bacteroidetes clone Cp-A209 (GU434651.1)	94.94	cockroach
OTU_0989							5.92	3.83	8.91							Bacteroidia	Porphyromonadaceae clone M1-43 (JN653038.1)	95.71	millipede
OTU_1789							1.19	1.22	1.09							Bacteroidia	Bacteroidetes clone Cp-A82 (GU434655.1)	96.4	cockroach
OTU_0728							1.92	1.31	2.13							Bacteroidia	Bacteroidetes clone Cp-A62 (GU434656.1)	95.25	cockroach
OTU_1063							1.16	1.55	1.66							Bacteroidia	Bacteroidetes clone Cp-A33 (GU434658.1)	98.19	cockroach
OTU_1944	3.11	*	1.65				*	*	*							Bacteroidia	Bacteroidetes clone RsStar115 (AB522117.1)	96.83	termite
OTU_1606										*	9.82	4.37	*	*	*	Bacteroidia	Porphyromonadaceae clone SL61 (JN680593.1)	95.05	cockroach
OTU_0462							*	1.37	1.63		*	*	*	*	*	Bacteroidia	Bacteroidales clone HsW01-028 (AB231021.1)	96.61	termite
OTU_1036										1.54	1.2	1.99			*	Bacteroidia	Porphyromonadaceae clone SL35 (JN680580.1)	98.44	cockroach
OTU_1551				9.12	4.29	8.79										Bacteroidia	Rod-shaped symbiont of M. paradoxa clone B6 (AJ488195.1)	96.38	termite
OTU_0214				1.73	1.47	1.92										Bacteroidia	Rod-shaped symbiont of M. paradoxa clone B6 (AJ488195.1)	94.77	termite
OTU_0882										1.09	1.3	*	*	*	*	Bacteroidia	Bacteroidetes clone QEDV2DE01 (CU919306.1)	94.37	wastewater
OTU_0419							1.11	2.65	2.26							Bacteroidia	Bacteroidaceae clone Rs-K10 (AB088924.2)	89.93	termite
OTU_0711							9.22	15	8.97							Bacteroidia	Bacteroidetes clone Cp-A87 (GU434654.1)	96.39	cockroach
OTU_0364							1.12	3.8	1.6							Bacteroidia	Bacteroidales clone CpUB5-3 (AB200971.1)	98.65	cockroach
OTU_0010				5.35	6.68	6.3										Bacteroidia	Bacteroidales clone Nt2-152 (AB255914.1)	94.58	termite
OTU_0945	1.14	*	1.14													Bacteroidia	Bacteroidetes clone Cf2-13 (GQ502481.1)	94.59	termite
OTU_0150										1.92	*	1.56		*	*	Bacteroidia	Bacteroidaceae clone Rs-D56 (AB088931.1)	93	termite
OTU_0834										1.16	1.17	*	*	*	*	Bacteroidia	Rikenellaceae clone SL51 (JN680600.1)	98.41	cockroach
OTU_1723										1.33	2.02	*			*	Bacteroidia	Bacteroidaceae clone dgC-28 (AB218333.1)	97.51	aquatic mammal
OTU_1076							3.19	4.29	1.4	*	*	*			*	Deferribacteres	Deferribacteraceae clone SL69 (JN680688.1)	95.54	cockroach
OTU_2009				1.92	*	2.76										Elusimicrobia	Endomicrobia clone ChDvE11 (FN377772.1)	95.48	termite
OTU_2026				1.33	*	1.87										Elusimicrobia	Termite group 1 clone MdDt-26 (AB298074.1)	99.77	termite
OTU_0865				2.91	1.22	*										Bacilli	Enterococcus sp. clone CTL-25 (JQ798988.1)	94.16	dung beetle
OTU_0504	*		*	*	*	*	4.26	4.96	6.69	1.59	*		*	*	*	Bacilli	Enterococcus sp. MES2 (JX026016.1) &	97.96	terrestrial
OTU_0158			*							8.96	*	*	*	1.3	11.91	Bacilli	Pediococcus dextrinicus BR743 (FM877685.1) &	99.32	rotifer culture
OTU_0209										1.24	*		2.7	2.45	4.03	Clostridia	Clostridiaceae clone SL111 (JN680634.1)	99.1	cockroach
OTU_1850										*	*	*	2.37	1.97	1.01	Clostridia	Eubacteriaceae clone SL113 (JN680665.1)	95.48	cockroach
OTU_1313										*	*	*	6.96	3.12	5	Clostridia	Eubacteriaceae clone SL113 (JN680665.1)	95.49	cockroach
OTU_0282				*	*	*	2.43	1.89	2.11							Clostridia	Eubacteriaceae clone Rs-Q64 (AB088970.1)	94.78	termite
OTU_0430				1.1	1.24	*										Clostridia	Clostridiales clone NkW01-032 (AB231067.1)	96.38	termite
OTU_0273				4.02	5.22	2.4										Clostridia	Eubacteriaceae clone Rs-050 (AB100461.1)	95.01	termite
OTU_0912							2.7	2.04	2.92							Clostridia	Eubacteriaceae clone Rs-050 (AB100461.1)	98.35	termite
OTU_0006				3.03	6.35	2.48										Clostridia	Firmicutes clone Cf4-30 (GQ502517.1)	93.85	termite
OTU_0027				7.74	6.12	5.53										Clostridia	Firmicutes clone Cf4-62 (GQ502544.1)	92.26	termite
OTU_0133			*							*	*	*	4.35	*	1.21	Clostridia	Lachnospiraceae clone SL110 (JN680660.1)	99.55	cockroach
OTU_0366										*	2.78	1.97	*	1.78	4.99	Clostridia	Clostridiaceae clone SL87 (JN680630.1)	95.7	cockroach
OTU_0123										*	*	*	1.29	*	1.08	Clostridia	Uncultured clone PeH45 (AJ576359.1)	95.26	scarab beetle
OTU_0370										2.61	*	*	3.78	*	1.28	Clostridia	Enterococcaceae clone SL121 (JN680640.1)	99.55	cockroach
OTU_0682					*		*	*	*	*	*	1.02	16.61	14.27	6.01	Clostridia	Ruminococcaceae clone SL94 (JN680625.1)	97.03	cockroach
OTU_0768							*	*	*	*	*	*	1.38	1.87	*	Clostridia	Ruminococcaceae clone SL93 (JN680624.1)	95.43	cockroach
OTU_0210							1.61	1.75	1.54		*	*				Clostridia	Clostridiales clone Rc590 (JQ617826.1)	96.11	termite
OTU_0081				2.98	4.25	6.08										Fusobacteria	Uncultured clone 071070_223 (JQ476710.1)	92.83	hominid oral cavity
OTU_0166										*			13.71	1.11	*	Fusobacteria	Uncultured clone D896_106 (FJ959515)	93.96	dolphin
OTU_1000	*	*	*				*	*	*		*	*	1.56	*	1.08	Planctomycetes	Planctomycete gene clone RsStar237 (AB522154.1)	96.88	termite
OTU_0237							*		*	*	*	*	1.37	*	1.12	Planctomycetes	Planctomycete clone MgMjD-104 (AB234544.1)	97.54	termite
OTU_1098							1.87	1.13	1.83		*	*	*	*	*	Planctomycetes	Planctomycete clone MgMjR-038 (AB234542.1)	95.95	termite
OTU_0055										*	1.37	4.24	1.36	2.31	*	Deltaproteobacteria	Desulfobacteraceae clone SL5 (JN680674.1)	96.62	cockroach
OTU_0729										*	*	*	1.3	3.8	*	Deltaproteobacteria	Desulfobacteraceae clone TDNP (FJ516893.1)	97.53	terrestrial
OTU_0044							*	*	*	*	1.26	1.04	1.14	1.83	*	Deltaproteobacteria	Desulfovibrionaceae clone SL8 (JN680668.1)	97.98	cockroach
OTU_0425				1.95	*	3.73										Spirochaetes	Spirochete sp. 16S rRNA gene (X79548.1)	97.09	termite
OTU_0340	*		*	4.55	*	10.51										Spirochaetes	Spirochaetaceae clone mpsp15 (X89051.1)	97.73	termite
OTU_0448	*	*	*				*	1.13	1.62	*	*	*		*	*	Spirochaetes	Treponema sp. clone RsTu1-28 (AB192197.1)	97.09	termite
OTU_1853				1.2	3.8	4.25										Tenericutes	Mycoplasma sp. (AJ132469.1)	87.41	termite
OTU_2092				1.97	1.04	1.11										Verrucomicrobia	Verrucomicrobia clone NkW01-019 (AB231080.1)	89.93	termite
Table S2. Best GenBank matches to abundant OTUs
OTUs that were present in all three samples for at least one host sample group and represented >1% of the total pyrotags in at least two samples per sample group are described. Asterisks indicate that fewer than 1% of the total pyrotags for that sample clustered with the corresponding OTU. Sequences representative of selected OTUs were compared to a local ‘nt’ database using blastn (parameters: -…
^- According to searches of ‘nt’ and ‘silva’ databases, GenBank entry AM422253.1 is incorrectly annotated as an “Uncultured Eubacterium sp.” and would not be a member of the Firmicutes.
&- Best blast hit was to a bacterial isolate
