# Supplementary material for: Host-specific assemblages typify gut microbial communities of related insect species
Source: Springerplus. 2014 Mar 11;3:138. doi: 10.1186/2193-1801-3-138 (PMC3979980; doi:10.1186/2193-1801-3-138)
Supplement: Supplementary file 4 — Additional file 4: Representative OTUs. Text document includes representative OTU names and corresponding NCBI GenBank accession numbers. (TXT 21 KB) [file 40064_2014_880_MOESM4_ESM.txt]

Representative OTU name	NCBI accession number
OTU_2138	KJ596677
OTU_1984	KJ596678
OTU_1985	KJ596679
OTU_2134	KJ596680
OTU_2143	KJ596681
OTU_2142	KJ596682
OTU_2158	KJ596683
OTU_2160	KJ596684
OTU_2149	KJ596685
OTU_1703	KJ596686
OTU_1070	KJ596687
OTU_1318	KJ596688
OTU_1796	KJ596689
OTU_1906	KJ596690
OTU_1649	KJ596691
OTU_0153	KJ596692
OTU_1223	KJ596693
OTU_0216	KJ596694
OTU_1626	KJ596695
OTU_1694	KJ596696
OTU_0291	KJ596697
OTU_1321	KJ596698
OTU_0686	KJ596699
OTU_0653	KJ596700
OTU_1363	KJ596701
OTU_0356	KJ596702
OTU_1007	KJ596703
OTU_1004	KJ596704
OTU_1910	KJ596705
OTU_1525	KJ596706
OTU_1264	KJ596707
OTU_1937	KJ596708
OTU_0499	KJ596709
OTU_1864	KJ596710
OTU_0094	KJ596711
OTU_1811	KJ596712
OTU_1680	KJ596713
OTU_1651	KJ596714
OTU_1319	KJ596715
OTU_1763	KJ596716
OTU_0680	KJ596717
OTU_0412	KJ596718
OTU_0886	KJ596719
OTU_1109	KJ596720
OTU_1816	KJ596721
OTU_1065	KJ596722
OTU_1573	KJ596723
OTU_0624	KJ596724
OTU_0437	KJ596725
OTU_0719	KJ596726
OTU_0045	KJ596727
OTU_1555	KJ596728
OTU_0571	KJ596729
OTU_0556	KJ596730
OTU_1730	KJ596731
OTU_1954	KJ596732
OTU_1328	KJ596733
OTU_1103	KJ596734
OTU_1497	KJ596735
OTU_0522	KJ596736
OTU_0774	KJ596737
OTU_1026	KJ596738
OTU_1846	KJ596739
OTU_1697	KJ596740
OTU_1905	KJ596741
OTU_1707	KJ596742
OTU_0500	KJ596743
OTU_1053	KJ596744
OTU_0628	KJ596745
OTU_1907	KJ596746
OTU_0883	KJ596747
OTU_0540	KJ596748
OTU_0733	KJ596749
OTU_0089	KJ596750
OTU_0143	KJ596751
OTU_1735	KJ596752
OTU_0389	KJ596753
OTU_0040	KJ596754
OTU_0758	KJ596755
OTU_1412	KJ596756
OTU_1684	KJ596757
OTU_1309	KJ596758
OTU_0053	KJ596759
OTU_0022	KJ596760
OTU_1596	KJ596761
OTU_1111	KJ596762
OTU_1160	KJ596763
OTU_0277	KJ596764
OTU_0138	KJ596765
OTU_0976	KJ596766
OTU_0825	KJ596767
OTU_0844	KJ596768
OTU_0229	KJ596769
OTU_1645	KJ596770
OTU_1781	KJ596771
OTU_0421	KJ596772
OTU_0035	KJ596773
OTU_0934	KJ596774
OTU_0464	KJ596775
OTU_1982	KJ596776
OTU_0414	KJ596777
OTU_1308	KJ596778
OTU_0374	KJ596779
OTU_1317	KJ596780
OTU_0851	KJ596781
OTU_0205	KJ596782
OTU_1074	KJ596783
OTU_0989	KJ596784
OTU_1789	KJ596785
OTU_1119	KJ596786
OTU_0249	KJ596787
OTU_0728	KJ596788
OTU_1063	KJ596789
OTU_0802	KJ596790
OTU_0632	KJ596791
OTU_0130	KJ596792
OTU_1938	KJ596793
OTU_0973	KJ596794
OTU_1414	KJ596795
OTU_0305	KJ596796
OTU_0030	KJ596797
OTU_0943	KJ596798
OTU_0688	KJ596799
OTU_1637	KJ596800
OTU_1944	KJ596801
OTU_0952	KJ596802
OTU_1528	KJ596803
OTU_1477	KJ596804
OTU_0225	KJ596805
OTU_0956	KJ596806
OTU_1012	KJ596807
OTU_0933	KJ596808
OTU_1215	KJ596809
OTU_1101	KJ596810
OTU_0297	KJ596811
OTU_0924	KJ596812
OTU_1519	KJ596813
OTU_1174	KJ596814
OTU_1826	KJ596815
OTU_1856	KJ596816
OTU_1387	KJ596817
OTU_1931	KJ596818
OTU_1122	KJ596819
OTU_1187	KJ596820
OTU_0585	KJ596821
OTU_1442	KJ596822
OTU_0842	KJ596823
OTU_1583	KJ596824
OTU_1351	KJ596825
OTU_0565	KJ596826
OTU_1606	KJ596827
OTU_1706	KJ596828
OTU_0218	KJ596829
OTU_0876	KJ596830
OTU_0046	KJ596831
OTU_0618	KJ596832
OTU_1918	KJ596833
OTU_1046	KJ596834
OTU_1683	KJ596835
OTU_1105	KJ596836
OTU_1355	KJ596837
OTU_1799	KJ596838
OTU_0896	KJ596839
OTU_0486	KJ596840
OTU_0806	KJ596841
OTU_0436	KJ596842
OTU_0676	KJ596843
OTU_1950	KJ596844
OTU_0447	KJ596845
OTU_0331	KJ596846
OTU_1889	KJ596847
OTU_1518	KJ596848
OTU_1196	KJ596849
OTU_0771	KJ596850
OTU_1029	KJ596851
OTU_1592	KJ596852
OTU_0462	KJ596853
OTU_1860	KJ596854
OTU_1641	KJ596855
OTU_1887	KJ596856
OTU_0468	KJ596857
OTU_1969	KJ596858
OTU_0829	KJ596859
OTU_0777	KJ596860
OTU_0408	KJ596861
OTU_0873	KJ596862
OTU_1036	KJ596863
OTU_1332	KJ596864
OTU_0891	KJ596865
OTU_1003	KJ596866
OTU_1235	KJ596867
OTU_1551	KJ596868
OTU_0214	KJ596869
OTU_1579	KJ596870
OTU_0882	KJ596871
OTU_0324	KJ596872
OTU_1866	KJ596873
OTU_0722	KJ596874
OTU_1438	KJ596875
OTU_1594	KJ596876
OTU_1154	KJ596877
OTU_1542	KJ596878
OTU_1599	KJ596879
OTU_0336	KJ596880
OTU_1740	KJ596881
OTU_0807	KJ596882
OTU_1161	KJ596883
OTU_1423	KJ596884
OTU_0915	KJ596885
OTU_0566	KJ596886
OTU_1776	KJ596887
OTU_1565	KJ596888
OTU_0711	KJ596889
OTU_1482	KJ596890
OTU_0364	KJ596891
OTU_0122	KJ596892
OTU_0116	KJ596893
OTU_0010	KJ596894
OTU_0484	KJ596895
OTU_0987	KJ596896
OTU_0265	KJ596897
OTU_1561	KJ596898
OTU_1818	KJ596899
OTU_0945	KJ596900
OTU_1253	KJ596901
OTU_0888	KJ596902
OTU_1311	KJ596903
OTU_0592	KJ596904
OTU_0480	KJ596905
OTU_0852	KJ596906
OTU_0407	KJ596907
OTU_1463	KJ596908
OTU_1503	KJ596909
OTU_0617	KJ596910
OTU_1616	KJ596911
OTU_0150	KJ596912
OTU_1760	KJ596913
OTU_1901	KJ596914
OTU_0315	KJ596915
OTU_0600	KJ596916
OTU_1603	KJ596917
OTU_0834	KJ596918
OTU_1723	KJ596919
OTU_0650	KJ596920
OTU_0322	KJ596921
OTU_0647	KJ596922
OTU_0176	KJ596923
OTU_0276	KJ596924
OTU_1895	KJ596925
OTU_0980	KJ596926
OTU_0243	KJ596927
OTU_1624	KJ596928
OTU_0445	KJ596929
OTU_0997	KJ596930
OTU_1399	KJ596931
OTU_0974	KJ596932
OTU_1963	KJ596933
OTU_0241	KJ596934
OTU_1156	KJ596935
OTU_0721	KJ596936
OTU_0643	KJ596937
OTU_1671	KJ596938
OTU_0508	KJ596939
OTU_0775	KJ596940
OTU_1088	KJ596941
OTU_0538	KJ596942
OTU_0160	KJ596943
OTU_0857	KJ596944
OTU_0442	KJ596945
OTU_0772	KJ596946
OTU_1737	KJ596947
OTU_0954	KJ596948
OTU_1893	KJ596949
OTU_1677	KJ596950
OTU_1052	KJ596951
OTU_0152	KJ596952
OTU_1171	KJ596953
OTU_2152	KJ596954
OTU_2050	KJ596955
OTU_2033	KJ596956
OTU_2060	KJ596957
OTU_2045	KJ596958
OTU_2038	KJ596959
OTU_2053	KJ596960
OTU_2041	KJ596961
OTU_2052	KJ596962
OTU_2058	KJ596963
OTU_2032	KJ596964
OTU_2063	KJ596965
OTU_2055	KJ596966
OTU_2047	KJ596967
OTU_2059	KJ596968
OTU_2051	KJ596969
OTU_2057	KJ596970
OTU_2054	KJ596971
OTU_2031	KJ596972
OTU_2044	KJ596973
OTU_2062	KJ596974
OTU_2036	KJ596975
OTU_2034	KJ596976
OTU_2061	KJ596977
OTU_0935	KJ596978
OTU_0689	KJ596979
OTU_0134	KJ596980
OTU_0002	KJ596981
OTU_1395	KJ596982
OTU_0272	KJ596983
OTU_0991	KJ596984
OTU_1767	KJ596985
OTU_0346	KJ596986
OTU_0700	KJ596987
OTU_1759	KJ596988
OTU_0301	KJ596989
OTU_0608	KJ596990
OTU_1929	KJ596991
OTU_1754	KJ596992
OTU_1462	KJ596993
OTU_2076	KJ596994
OTU_1076	KJ596995
OTU_0168	KJ596996
OTU_2010	KJ596997
OTU_2019	KJ596998
OTU_2018	KJ596999
OTU_2013	KJ597000
OTU_2028	KJ597001
OTU_2011	KJ597002
OTU_2015	KJ597003
OTU_2022	KJ597004
OTU_2009	KJ597005
OTU_2020	KJ597006
OTU_2026	KJ597007
OTU_2014	KJ597008
OTU_2024	KJ597009
OTU_2130	KJ597010
OTU_1970	KJ597011
OTU_0865	KJ597012
OTU_1045	KJ597013
OTU_0504	KJ597014
OTU_0212	KJ597015
OTU_0140	KJ597016
OTU_0941	KJ597017
OTU_1071	KJ597018
OTU_0184	KJ597019
OTU_0823	KJ597020
OTU_0732	KJ597021
OTU_0578	KJ597022
OTU_1962	KJ597023
OTU_0242	KJ597024
OTU_0904	KJ597025
OTU_1082	KJ597026
OTU_0811	KJ597027
OTU_1218	KJ597028
OTU_1629	KJ597029
OTU_1572	KJ597030
OTU_1388	KJ597031
OTU_0832	KJ597032
OTU_0209	KJ597033
OTU_0399	KJ597034
OTU_0187	KJ597035
OTU_0543	KJ597036
OTU_1575	KJ597037
OTU_0111	KJ597038
OTU_0595	KJ597039
OTU_0953	KJ597040
OTU_0519	KJ597041
OTU_1054	KJ597042
OTU_0910	KJ597043
OTU_0988	KJ597044
OTU_0175	KJ597045
OTU_1367	KJ597046
OTU_0557	KJ597047
OTU_0268	KJ597048
OTU_1957	KJ597049
OTU_0431	KJ597050
OTU_0761	KJ597051
OTU_1418	KJ597052
OTU_0141	KJ597053
OTU_1850	KJ597054
OTU_1936	KJ597055
OTU_1614	KJ597056
OTU_1313	KJ597057
OTU_0870	KJ597058
OTU_1016	KJ597059
OTU_0250	KJ597060
OTU_0282	KJ597061
OTU_1634	KJ597062
OTU_1118	KJ597063
OTU_0809	KJ597064
OTU_0303	KJ597065
OTU_0596	KJ597066
OTU_1532	KJ597067
OTU_0964	KJ597068
OTU_1942	KJ597069
OTU_1100	KJ597070
OTU_0985	KJ597071
OTU_0041	KJ597072
OTU_0430	KJ597073
OTU_0032	KJ597074
OTU_0144	KJ597075
OTU_0349	KJ597076
OTU_0273	KJ597077
OTU_0630	KJ597078
OTU_2085	KJ597079
OTU_0350	KJ597080
OTU_0972	KJ597081
OTU_0725	KJ597082
OTU_0912	KJ597083
OTU_1439	KJ597084
OTU_0006	KJ597085
OTU_0234	KJ597086
OTU_0367	KJ597087
OTU_0750	KJ597088
OTU_0452	KJ597089
OTU_0658	KJ597090
OTU_0027	KJ597091
OTU_1300	KJ597092
OTU_1348	KJ597093
OTU_1233	KJ597094
OTU_0812	KJ597095
OTU_1722	KJ597096
OTU_1197	KJ597097
OTU_1734	KJ597098
OTU_0757	KJ597099
OTU_1867	KJ597100
OTU_0731	KJ597101
OTU_1526	KJ597102
OTU_1461	KJ597103
OTU_1304	KJ597104
OTU_0361	KJ597105
OTU_1294	KJ597106
OTU_1515	KJ597107
OTU_0843	KJ597108
OTU_1640	KJ597109
OTU_0965	KJ597110
OTU_1539	KJ597111
OTU_0133	KJ597112
OTU_1964	KJ597113
OTU_1512	KJ597114
OTU_1658	KJ597115
OTU_1435	KJ597116
OTU_0587	KJ597117
OTU_0503	KJ597118
OTU_0379	KJ597119
OTU_1661	KJ597120
OTU_1844	KJ597121
OTU_1139	KJ597122
OTU_0129	KJ597123
OTU_1470	KJ597124
OTU_1675	KJ597125
OTU_1261	KJ597126
OTU_0525	KJ597127
OTU_0627	KJ597128
OTU_1256	KJ597129
OTU_1035	KJ597130
OTU_1692	KJ597131
OTU_1033	KJ597132
OTU_1857	KJ597133
OTU_1891	KJ597134
OTU_0416	KJ597135
OTU_1881	KJ597136
OTU_0394	KJ597137
OTU_0798	KJ597138
OTU_0079	KJ597139
OTU_0096	KJ597140
OTU_0942	KJ597141
OTU_1400	KJ597142
OTU_1582	KJ597143
OTU_1224	KJ597144
OTU_1824	KJ597145
OTU_0076	KJ597146
OTU_0450	KJ597147
OTU_1356	KJ597148
OTU_1043	KJ597149
OTU_0487	KJ597150
OTU_1389	KJ597151
OTU_0853	KJ597152
OTU_0691	KJ597153
OTU_0754	KJ597154
OTU_0148	KJ597155
OTU_1391	KJ597156
OTU_0366	KJ597157
OTU_1488	KJ597158
OTU_1368	KJ597159
OTU_0969	KJ597160
OTU_0385	KJ597161
OTU_0123	KJ597162
OTU_0621	KJ597163
OTU_1643	KJ597164
OTU_0537	KJ597165
OTU_1810	KJ597166
OTU_1687	KJ597167
OTU_0776	KJ597168
OTU_0104	KJ597169
OTU_1924	KJ597170
OTU_1232	KJ597171
OTU_0763	KJ597172
OTU_1445	KJ597173
OTU_1411	KJ597174
OTU_1258	KJ597175
OTU_1570	KJ597176
OTU_1021	KJ597177
OTU_1983	KJ597178
OTU_0791	KJ597179
OTU_1374	KJ597180
OTU_1238	KJ597181
OTU_1343	KJ597182
OTU_0634	KJ597183
OTU_0766	KJ597184
OTU_0860	KJ597185
OTU_1829	KJ597186
OTU_1523	KJ597187
OTU_0683	KJ597188
OTU_1580	KJ597189
OTU_1553	KJ597190
OTU_1130	KJ597191
OTU_0113	KJ597192
OTU_0637	KJ597193
OTU_0743	KJ597194
OTU_0505	KJ597195
OTU_0524	KJ597196
OTU_1056	KJ597197
OTU_0848	KJ597198
OTU_1888	KJ597199
OTU_1142	KJ597200
OTU_0206	KJ597201
OTU_1440	KJ597202
OTU_1265	KJ597203
OTU_0821	KJ597204
OTU_1574	KJ597205
OTU_1108	KJ597206
OTU_1331	KJ597207
OTU_1869	KJ597208
OTU_1123	KJ597209
OTU_0259	KJ597210
OTU_1298	KJ597211
OTU_0263	KJ597212
OTU_1923	KJ597213
OTU_1786	KJ597214
OTU_0625	KJ597215
OTU_0199	KJ597216
OTU_1882	KJ597217
OTU_1481	KJ597218
OTU_0898	KJ597219
OTU_1273	KJ597220
OTU_1262	KJ597221
OTU_0062	KJ597222
OTU_1104	KJ597223
OTU_1701	KJ597224
OTU_0603	KJ597225
OTU_0545	KJ597226
OTU_0244	KJ597227
OTU_0490	KJ597228
OTU_1040	KJ597229
OTU_1424	KJ597230
OTU_1821	KJ597231
OTU_1620	KJ597232
OTU_1841	KJ597233
OTU_1465	KJ597234
OTU_0440	KJ597235
OTU_1851	KJ597236
OTU_1714	KJ597237
OTU_0455	KJ597238
OTU_0422	KJ597239
OTU_0903	KJ597240
OTU_1836	KJ597241
OTU_1801	KJ597242
OTU_1581	KJ597243
OTU_0808	KJ597244
OTU_1968	KJ597245
OTU_1334	KJ597246
OTU_1217	KJ597247
OTU_1589	KJ597248
OTU_0856	KJ597249
OTU_1115	KJ597250
OTU_0855	KJ597251
OTU_0347	KJ597252
OTU_0747	KJ597253
OTU_0840	KJ597254
OTU_0593	KJ597255
OTU_1153	KJ597256
OTU_1877	KJ597257
OTU_0190	KJ597258
OTU_1272	KJ597259
OTU_1530	KJ597260
OTU_1662	KJ597261
OTU_0001	KJ597262
OTU_0660	KJ597263
OTU_0962	KJ597264
OTU_1436	KJ597265
OTU_1095	KJ597266
OTU_1874	KJ597267
OTU_1794	KJ597268
OTU_1878	KJ597269
OTU_0302	KJ597270
OTU_0020	KJ597271
OTU_1085	KJ597272
OTU_1685	KJ597273
OTU_1401	KJ597274
OTU_1284	KJ597275
OTU_1194	KJ597276
OTU_1926	KJ597277
OTU_0631	KJ597278
OTU_0881	KJ597279
OTU_0370	KJ597280
OTU_1397	KJ597281
OTU_1421	KJ597282
OTU_0826	KJ597283
OTU_1080	KJ597284
OTU_0662	KJ597285
OTU_1956	KJ597286
OTU_1894	KJ597287
OTU_1186	KJ597288
OTU_0864	KJ597289
OTU_0714	KJ597290
OTU_0390	KJ597291
OTU_1761	KJ597292
OTU_0605	KJ597293
OTU_0765	KJ597294
OTU_1121	KJ597295
OTU_0369	KJ597296
OTU_1613	KJ597297
OTU_1904	KJ597298
OTU_1375	KJ597299
OTU_0948	KJ597300
OTU_0928	KJ597301
OTU_0482	KJ597302
OTU_1952	KJ597303
OTU_1744	KJ597304
OTU_0926	KJ597305
OTU_1189	KJ597306
OTU_1771	KJ597307
OTU_1977	KJ597308
OTU_1698	KJ597309
OTU_1151	KJ597310
OTU_1975	KJ597311
OTU_0335	KJ597312
OTU_1576	KJ597313
OTU_0918	KJ597314
OTU_0986	KJ597315
OTU_1704	KJ597316
OTU_1779	KJ597317
OTU_1365	KJ597318
OTU_1955	KJ597319
OTU_1024	KJ597320
OTU_1607	KJ597321
OTU_0424	KJ597322
OTU_0900	KJ597323
OTU_0198	KJ597324
OTU_0872	KJ597325
OTU_1280	KJ597326
OTU_1674	KJ597327
OTU_0512	KJ597328
OTU_1604	KJ597329
OTU_0485	KJ597330
OTU_0951	KJ597331
OTU_1560	KJ597332
OTU_1928	KJ597333
OTU_1612	KJ597334
OTU_0549	KJ597335
OTU_1448	KJ597336
OTU_0039	KJ597337
OTU_0875	KJ597338
OTU_0923	KJ597339
OTU_1654	KJ597340
OTU_1601	KJ597341
OTU_0461	KJ597342
OTU_1615	KJ597343
OTU_0154	KJ597344
OTU_0682	KJ597345
OTU_0649	KJ597346
OTU_0768	KJ597347
OTU_1282	KJ597348
OTU_0819	KJ597349
OTU_1842	KJ597350
OTU_0311	KJ597351
OTU_1631	KJ597352
OTU_0760	KJ597353
OTU_1293	KJ597354
OTU_0995	KJ597355
OTU_0723	KJ597356
OTU_1148	KJ597357
OTU_0527	KJ597358
OTU_1597	KJ597359
OTU_1749	KJ597360
OTU_1496	KJ597361
OTU_1563	KJ597362
OTU_1184	KJ597363
OTU_0861	KJ597364
OTU_1476	KJ597365
OTU_1330	KJ597366
OTU_1475	KJ597367
OTU_1182	KJ597368
OTU_1134	KJ597369
OTU_0922	KJ597370
OTU_1362	KJ597371
OTU_1676	KJ597372
OTU_1863	KJ597373
OTU_1880	KJ597374
OTU_0103	KJ597375
OTU_1678	KJ597376
OTU_0675	KJ597377
OTU_1240	KJ597378
OTU_0651	KJ597379
OTU_1325	KJ597380
OTU_1403	KJ597381
OTU_1159	KJ597382
OTU_0231	KJ597383
OTU_1980	KJ597384
OTU_1359	KJ597385
OTU_1741	KJ597386
OTU_1342	KJ597387
OTU_0069	KJ597388
OTU_0171	KJ597389
OTU_1269	KJ597390
OTU_1762	KJ597391
OTU_1736	KJ597392
OTU_1510	KJ597393
OTU_0950	KJ597394
OTU_1084	KJ597395
OTU_1847	KJ597396
OTU_1145	KJ597397
OTU_0751	KJ597398
OTU_0034	KJ597399
OTU_0633	KJ597400
OTU_1013	KJ597401
OTU_1648	KJ597402
OTU_1822	KJ597403
OTU_1179	KJ597404
OTU_1775	KJ597405
OTU_1883	KJ597406
OTU_1827	KJ597407
OTU_1839	KJ597408
OTU_1473	KJ597409
OTU_1773	KJ597410
OTU_0523	KJ597411
OTU_0202	KJ597412
OTU_0251	KJ597413
OTU_1903	KJ597414
OTU_1378	KJ597415
OTU_1546	KJ597416
OTU_1745	KJ597417
OTU_1097	KJ597418
OTU_0285	KJ597419
OTU_1096	KJ597420
OTU_1855	KJ597421
OTU_0644	KJ597422
OTU_1665	KJ597423
OTU_1792	KJ597424
OTU_1191	KJ597425
OTU_1552	KJ597426
OTU_1914	KJ597427
OTU_1011	KJ597428
OTU_1077	KJ597429
OTU_0869	KJ597430
OTU_0387	KJ597431
OTU_1382	KJ597432
OTU_1208	KJ597433
OTU_1793	KJ597434
OTU_1474	KJ597435
OTU_1173	KJ597436
OTU_0210	KJ597437
OTU_1757	KJ597438
OTU_0247	KJ597439
OTU_1431	KJ597440
OTU_0789	KJ597441
OTU_1731	KJ597442
OTU_0161	KJ597443
OTU_1124	KJ597444
OTU_0929	KJ597445
OTU_1213	KJ597446
OTU_0520	KJ597447
OTU_1787	KJ597448
OTU_0937	KJ597449
OTU_0611	KJ597450
OTU_1946	KJ597451
OTU_1849	KJ597452
OTU_1455	KJ597453
OTU_1595	KJ597454
OTU_1833	KJ597455
OTU_1875	KJ597456
OTU_0690	KJ597457
OTU_1479	KJ597458
OTU_1283	KJ597459
OTU_1170	KJ597460
OTU_0266	KJ597461
OTU_1886	KJ597462
OTU_1820	KJ597463
OTU_1747	KJ597464
OTU_1577	KJ597465
OTU_1275	KJ597466
OTU_1266	KJ597467
OTU_1554	KJ597468
OTU_1896	KJ597469
OTU_1214	KJ597470
OTU_1609	KJ597471
OTU_0863	KJ597472
OTU_1192	KJ597473
OTU_0626	KJ597474
OTU_1117	KJ597475
OTU_1870	KJ597476
OTU_1427	KJ597477
OTU_1305	KJ597478
OTU_1415	KJ597479
OTU_0866	KJ597480
OTU_0029	KJ597481
OTU_1644	KJ597482
OTU_0060	KJ597483
OTU_0783	KJ597484
OTU_0454	KJ597485
OTU_0478	KJ597486
OTU_1939	KJ597487
OTU_1484	KJ597488
OTU_0391	KJ597489
OTU_1492	KJ597490
OTU_1452	KJ597491
OTU_1557	KJ597492
OTU_1410	KJ597493
OTU_1307	KJ597494
OTU_1010	KJ597495
OTU_1181	KJ597496
OTU_1292	KJ597497
OTU_1696	KJ597498
OTU_1809	KJ597499
OTU_1981	KJ597500
OTU_0384	KJ597501
OTU_1338	KJ597502
OTU_1972	KJ597503
OTU_1716	KJ597504
OTU_1885	KJ597505
OTU_1296	KJ597506
OTU_1625	KJ597507
OTU_1370	KJ597508
OTU_0149	KJ597509
OTU_1165	KJ597510
OTU_1202	KJ597511
OTU_1600	KJ597512
OTU_0329	KJ597513
OTU_1639	KJ597514
OTU_0404	KJ597515
OTU_1764	KJ597516
OTU_1912	KJ597517
OTU_1726	KJ597518
OTU_1543	KJ597519
OTU_1902	KJ597520
OTU_1611	KJ597521
OTU_1236	KJ597522
OTU_0081	KJ597523
OTU_0166	KJ597524
OTU_2005	KJ597525
OTU_2006	KJ597526
OTU_2154	KJ597527
OTU_2155	KJ597528
OTU_2156	KJ597529
OTU_2166	KJ597530
OTU_1994	KJ597531
OTU_2003	KJ597532
OTU_1991	KJ597533
OTU_1990	KJ597534
OTU_2002	KJ597535
OTU_1995	KJ597536
OTU_1989	KJ597537
OTU_1999	KJ597538
OTU_1992	KJ597539
OTU_1000	KJ597540
OTU_0201	KJ597541
OTU_0756	KJ597542
OTU_1728	KJ597543
OTU_0237	KJ597544
OTU_0238	KJ597545
OTU_1098	KJ597546
OTU_1083	KJ597547
OTU_0880	KJ597548
OTU_1471	KJ597549
OTU_1806	KJ597550
OTU_0050	KJ597551
OTU_0108	KJ597552
OTU_1135	KJ597553
OTU_1858	KJ597554
OTU_1299	KJ597555
OTU_1177	KJ597556
OTU_0544	KJ597557
OTU_1769	KJ597558
OTU_1766	KJ597559
OTU_0535	KJ597560
OTU_1556	KJ597561
OTU_1978	KJ597562
OTU_0146	KJ597563
OTU_1593	KJ597564
OTU_1782	KJ597565
OTU_0697	KJ597566
OTU_1587	KJ597567
OTU_0279	KJ597568
OTU_1371	KJ597569
OTU_0059	KJ597570
OTU_0120	KJ597571
OTU_0355	KJ597572
OTU_1925	KJ597573
OTU_1838	KJ597574
OTU_2107	KJ597575
OTU_2109	KJ597576
OTU_2103	KJ597577
OTU_2112	KJ597578
OTU_2102	KJ597579
OTU_2110	KJ597580
OTU_2113	KJ597581
OTU_2111	KJ597582
OTU_2114	KJ597583
OTU_2104	KJ597584
OTU_2100	KJ597585
OTU_2101	KJ597586
OTU_1940	KJ597587
OTU_0037	KJ597588
OTU_0846	KJ597589
OTU_1911	KJ597590
OTU_0376	KJ597591
OTU_1961	KJ597592
OTU_1617	KJ597593
OTU_1861	KJ597594
OTU_0011	KJ597595
OTU_1444	KJ597596
OTU_1390	KJ597597
OTU_0657	KJ597598
OTU_0051	KJ597599
OTU_0112	KJ597600
OTU_1078	KJ597601
OTU_0446	KJ597602
OTU_0639	KJ597603
OTU_1724	KJ597604
OTU_0799	KJ597605
OTU_0016	KJ597606
OTU_0260	KJ597607
OTU_0428	KJ597608
OTU_1295	KJ597609
OTU_0061	KJ597610
OTU_1324	KJ597611
OTU_1571	KJ597612
OTU_1360	KJ597613
OTU_0055	KJ597614
OTU_0971	KJ597615
OTU_0729	KJ597616
OTU_0373	KJ597617
OTU_1255	KJ597618
OTU_1636	KJ597619
OTU_0418	KJ597620
OTU_1057	KJ597621
OTU_0036	KJ597622
OTU_0993	KJ597623
OTU_0670	KJ597624
OTU_0012	KJ597625
OTU_1199	KJ597626
OTU_0341	KJ597627
OTU_1166	KJ597628
OTU_1377	KJ597629
OTU_1126	KJ597630
OTU_0884	KJ597631
OTU_0306	KJ597632
OTU_1210	KJ597633
OTU_1268	KJ597634
OTU_0824	KJ597635
OTU_1752	KJ597636
OTU_1206	KJ597637
OTU_0044	KJ597638
OTU_1277	KJ597639
OTU_1504	KJ597640
OTU_0804	KJ597641
OTU_1578	KJ597642
OTU_0739	KJ597643
OTU_0648	KJ597644
OTU_0316	KJ597645
OTU_1067	KJ597646
OTU_1549	KJ597647
OTU_0378	KJ597648
OTU_0327	KJ597649
OTU_0511	KJ597650
OTU_1323	KJ597651
OTU_1172	KJ597652
OTU_1935	KJ597653
OTU_0996	KJ597654
OTU_0920	KJ597655
OTU_1302	KJ597656
OTU_1845	KJ597657
OTU_1783	KJ597658
OTU_1976	KJ597659
OTU_1830	KJ597660
OTU_0906	KJ597661
OTU_1835	KJ597662
OTU_1605	KJ597663
OTU_0371	KJ597664
OTU_0893	KJ597665
OTU_1753	KJ597666
OTU_0815	KJ597667
OTU_0849	KJ597668
OTU_0666	KJ597669
OTU_0049	KJ597670
OTU_1422	KJ597671
OTU_0745	KJ597672
OTU_1712	KJ597673
OTU_1628	KJ597674
OTU_1270	KJ597675
OTU_0673	KJ597676
OTU_1058	KJ597677
OTU_1739	KJ597678
OTU_1803	KJ597679
OTU_1509	KJ597680
OTU_1297	KJ597681
OTU_1380	KJ597682
OTU_0135	KJ597683
OTU_1364	KJ597684
OTU_0833	KJ597685
OTU_0159	KJ597686
OTU_0687	KJ597687
OTU_1598	KJ597688
OTU_1727	KJ597689
OTU_0957	KJ597690
OTU_1203	KJ597691
OTU_1361	KJ597692
OTU_1619	KJ597693
OTU_1909	KJ597694
OTU_0425	KJ597695
OTU_1169	KJ597696
OTU_1768	KJ597697
OTU_1030	KJ597698
OTU_1840	KJ597699
OTU_0532	KJ597700
OTU_0340	KJ597701
OTU_1533	KJ597702
OTU_1493	KJ597703
OTU_0622	KJ597704
OTU_0907	KJ597705
OTU_1876	KJ597706
OTU_1659	KJ597707
OTU_0267	KJ597708
OTU_0248	KJ597709
OTU_1602	KJ597710
OTU_1702	KJ597711
OTU_0767	KJ597712
OTU_1237	KJ597713
OTU_0121	KJ597714
OTU_0193	KJ597715
OTU_1207	KJ597716
OTU_0786	KJ597717
OTU_1247	KJ597718
OTU_1480	KJ597719
OTU_0656	KJ597720
OTU_1019	KJ597721
OTU_1795	KJ597722
OTU_1933	KJ597723
OTU_0365	KJ597724
OTU_1780	KJ597725
OTU_0613	KJ597726
OTU_0994	KJ597727
OTU_1260	KJ597728
OTU_0555	KJ597729
OTU_1353	KJ597730
OTU_0780	KJ597731
OTU_0382	KJ597732
OTU_1419	KJ597733
OTU_1862	KJ597734
OTU_0992	KJ597735
OTU_1921	KJ597736
OTU_0185	KJ597737
OTU_1664	KJ597738
OTU_0548	KJ597739
OTU_1511	KJ597740
OTU_0939	KJ597741
OTU_1158	KJ597742
OTU_0448	KJ597743
OTU_1807	KJ597744
OTU_0978	KJ597745
OTU_1529	KJ597746
OTU_0661	KJ597747
OTU_0672	KJ597748
OTU_1116	KJ597749
OTU_1748	KJ597750
OTU_1357	KJ597751
OTU_1819	KJ597752
OTU_1814	KJ597753
OTU_1633	KJ597754
OTU_1028	KJ597755
OTU_0386	KJ597756
OTU_0188	KJ597757
OTU_0674	KJ597758
OTU_1630	KJ597759
OTU_1141	KJ597760
OTU_2165	KJ597761
OTU_1919	KJ597762
OTU_0919	KJ597763
OTU_0655	KJ597764
OTU_1805	KJ597765
OTU_1466	KJ597766
OTU_1505	KJ597767
OTU_0257	KJ597768
OTU_1049	KJ597769
OTU_0867	KJ597770
OTU_0526	KJ597771
OTU_1705	KJ597772
OTU_0509	KJ597773
OTU_1193	KJ597774
OTU_1808	KJ597775
OTU_0773	KJ597776
OTU_1312	KJ597777
OTU_1784	KJ597778
OTU_0982	KJ597779
OTU_1244	KJ597780
OTU_0759	KJ597781
OTU_0343	KJ597782
OTU_0677	KJ597783
OTU_1934	KJ597784
OTU_1306	KJ597785
OTU_1691	KJ597786
OTU_1927	KJ597787
OTU_1490	KJ597788
OTU_1853	KJ597789
OTU_1831	KJ597790
OTU_0614	KJ597791
OTU_0023	KJ597792
OTU_0568	KJ597793
OTU_0170	KJ597794
OTU_1027	KJ597795
OTU_1657	KJ597796
OTU_1127	KJ597797
OTU_0927	KJ597798
OTU_1802	KJ597799
OTU_1257	KJ597800
OTU_1460	KJ597801
OTU_1567	KJ597802
OTU_1569	KJ597803
OTU_2124	KJ597804
OTU_2122	KJ597805
OTU_2128	KJ597806
OTU_2095	KJ597807
OTU_2125	KJ597808
OTU_2092	KJ597809
OTU_2163	KJ597810
OTU_2126	KJ597811
OTU_2119	KJ597812
OTU_2120	KJ597813
OTU_2129	KJ597814
OTU_1688	KJ597815
OTU_2159	KJ597816
